# Supplementary material for: 68Ga-Labeled [Leu13ψThz14]Bombesin(7–14) Derivatives: Promising GRPR-Targeting PET Tracers with Low Pancreas Uptake
Source: Molecules. 2022 Jun 11;27(12):3777. doi: 10.3390/molecules27123777 (PMC9230575; doi:10.3390/molecules27123777)
Supplement: Supplementary file 1 [file molecules-27-03777-s001.zip]

Archive with 1 entries (1 files):
- molecules-1744898-supplementary.pdf
